# Supplementary material for: Comparative Mitogenomics Reveals Cryptic Species in Sillago ingenuua McKay, 1985 (Perciformes: Sillaginidae)
Source: Genes (Basel). 2023 Nov 4;14(11):2043. doi: 10.3390/genes14112043 (PMC10671150; doi:10.3390/genes14112043)
Supplement: Supplementary file 1 [file genes-14-02043-s001.zip]

Archive with 1 entries (1 files):
- genes-2673146-supplementary.pdf
